# Supplementary material for: Genetic Variants in Nuclear-Encoded Mitochondrial Genes Influence AIDS Progression
Source: PLoS One. 2010 Sep 21;5(9):e12862. doi: 10.1371/journal.pone.0012862 (PMC2943476; doi:10.1371/journal.pone.0012862)
Supplement: Table S5 — SNPs associated with AIDS-1987 progression with p<0.01 in our study that have been identified as HIV-dependant factors in prior mRNA and proteomic studies. (0.04 MB XLS) [file pone.0012862.s006.xls]

## Sheet: Sheet1
Supplemental Table 5. List of 59 SNPs in 20 genes with an unadjusted p-value less than 0.01 in this study that have been associated with AIDS in previous studes (0=not shown, 1=associated). Also shown are the number of studies prevviously replicated. PDCA=categorical, PHAZ=proportional hazards models. No SNPs are significant when corrected.
gene	chr	rs	pos	No. SNPs	Brass et al. 2008	Chanda et al. 2007	Espeseth et al. 2008	Chan et al. 2007	Ringrose et al. 2008	Ryo et al. 2000	No. times replicated	Test	Model	HR/OR	p	pGT
IDH1	2	rs7580715	208830504	5	1	1	0	0	0	0	2	PHAZ	DOM	2.124	0.00888346	1
IDH1	2	rs7580715	208830504	5	1	1	0	0	0	0	2	PHAZ	CDOM	2.124	0.00888346	1
IMMT	2	rs6729732	86248944	18	0	0	0	1	0	0	1	PDCA	REC	1.611	0.00467203	1
IMMT	2	rs12477274	86252296	18	0	0	0	1	0	0	1	PDCA	REC	1.603	0.00478642	1
IMMT	2	rs7609008	86253395	18	0	0	0	1	0	0	1	PDCA	REC	1.583	0.00630187	1
IMMT	2	rs12996308	86273443	18	0	0	0	1	0	0	1	PDCA	REC	1.576	0.0064052	1
IMMT	2	rs1057893	86239179	18	0	0	0	1	0	0	1	PDCA	REC	1.569	0.00810572	1
IMMT	2	rs7561589	86238746	18	0	0	0	1	0	0	1	PDCA	REC	1.568	0.00816991	1
IMMT	2	rs6547660	86236682	18	0	0	0	1	0	0	1	PDCA	REC	1.568	0.00816991	1
IMMT	2	rs10175330	86267625	18	0	0	0	1	0	0	1	PDCA	REC	1.561	0.0082361	1
IMMT	2	rs3770060	86260400	18	0	0	0	1	0	0	1	PDCA	REC	1.549	0.010299	1
MTX2	2	rs6748172	176878164	12	0	0	0	1	0	0	1	PHAZ	DOM	1.396	0.00856248	1
NDUFA10	2	rs1138444	240595439	23	0	0	1	0	0	0	1	PHAZ	CDOM	1.241	0.00879854	1
ABHD10	3	rs16859018	113192394	7	0	0	0	1	0	0	1	PHAZ	REC	13.722	0.00153455	1
ACAA1	3	rs11129780	38136695	5	0	0	0	1	0	0	1	PHAZ	CDOM	0.707	0.00333937	1
ACAA1	3	rs5875	38139378	5	0	0	0	1	0	0	1	PHAZ	CDOM	0.707	0.003366	1
ACAA1	3	rs11129780	38136695	5	0	0	0	1	0	0	1	PHAZ	DOM	0.678	0.00398243	1
ACAA1	3	rs5875	38139378	5	0	0	0	1	0	0	1	PHAZ	DOM	0.678	0.00399755	1
BDH1	3	rs7631626	198786092	20	0	0	0	0	1	0	1	PHAZ	REC	0	0.00169147	1
BDH1	3	rs7653275	198786150	20	0	0	0	0	1	0	1	PHAZ	REC	0	0.00170597	1
BDH1	3	rs11185474	198773026	20	0	0	0	0	1	0	1	PHAZ	REC	0	0.0082141	1
RHOA	3	rs11716445	49381099	5	0	0	0	0	0	1	1	PHAZ	DOM	0.664	0.00535118	1
RHOA	3	rs11716445	49381099	5	0	0	0	0	0	1	1	PHAZ	CDOM	0.683	0.00670513	1
QDPR	4	rs2535228	17141878	35	0	0	0	1	0	0	1	PHAZ	CDOM	0.729	0.000861866	0.7
QDPR	4	rs2535228	17141878	35	0	0	0	1	0	0	1	PHAZ	REC	0.485	0.00441785	1
QDPR	4	rs2535228	17141878	35	0	0	0	1	0	0	1	PHAZ	DOM	0.727	0.00620742	1
QDPR	4	rs2597757	17094195	35	0	0	0	1	0	0	1	PHAZ	REC	1.582	0.00672127	1
QDPR	4	rs1031327	17097342	35	0	0	0	1	0	0	1	PHAZ	REC	1.629	0.00735503	1
QDPR	4	rs2518626	17095030	35	0	0	0	1	0	0	1	PHAZ	REC	1.577	0.00761737	1
QDPR	4	rs7661303	17128018	35	0	0	0	1	0	0	1	PDCA	CDOM	0.726	0.0098184	1
SDHA	5	rs9312983	285969	9	0	0	0	0	1	0	1	PHAZ	CDOM	1.467	0.00572521	1
SDHA	5	rs9312983	285969	9	0	0	0	0	1	0	1	PHAZ	DOM	1.52	0.0072977	1
C6orf125	6	rs649775	33792291	17	0	0	0	1	0	0	1	PDCA	CDOM	1.659	0.00661801	1
C6orf125	6	rs649775	33792291	17	0	0	0	1	0	0	1	PDCA	DOM	1.796	0.00681496	1
AASS	7	rs4140745	121541931	12	0	0	1	0	0	0	1	PDCA	DOM	0.674	0.00902322	1
PDSS1	10	rs899374	27024256	17	0	0	1	0	0	0	1	PHAZ	REC	1.585	0.00975918	1
ZBED5	11	rs11042983	10834260	4	0	0	1	0	0	0	1	PDCA	REC	1.695	0.00568968	1
MARS	12	rs1678537	56186608	2	0	0	0	1	0	0	1	PHAZ	CDOM	0.718	0.0070457	1
TMTC1	12	rs10082801	29768731	113	1	0	0	0	0	0	1	PDCA	DOM	0.625	0.00385496	1
TMTC1	12	rs16934692	29702738	113	1	0	0	0	0	0	1	PHAZ	REC	0	0.00688634	1
TMTC1	12	rs11835922	29783676	113	1	0	0	0	0	0	1	PDCA	CDOM	0.44	0.00849949	1
TMTC1	12	rs2126891	29793528	113	1	0	0	0	0	0	1	PDCA	CDOM	1.5	0.00864498	1
TMTC1	12	rs2126891	29793528	113	1	0	0	0	0	0	1	PHAZ	REC	2.667	0.00866834	1
TMTC1	12	rs2043624	29547871	113	1	0	0	0	0	0	1	PHAZ	CDOM	0.442	0.00878807	1
TMTC1	12	rs2043624	29547871	113	1	0	0	0	0	0	1	PHAZ	DOM	0.441	0.00907704	1
TMTC1	12	rs11835922	29783676	113	1	0	0	0	0	0	1	PDCA	DOM	0.44	0.00983997	1
MIPEP	13	rs2148235	23229903	53	0	0	0	1	0	0	1	PDCA	REC	0.602	0.00876972	1
C14orf159	14	rs10083403	90742328	22	0	0	0	1	0	0	1	PDCA	DOM	1.557	0.00721456	1
C14orf159	14	rs10083403	90742328	22	0	0	0	1	0	0	1	PDCA	CDOM	1.479	0.00829572	1
C14orf159	14	rs10083403	90742328	22	0	0	0	1	0	0	1	PHAZ	CDOM	1.359	0.0102153	1
DLST	14	rs2080087	74434815	11	0	0	1	0	0	0	1	PDCA	REC	0.567	0.00331413	1
DLST	14	rs2300596	74423608	11	0	0	1	0	0	0	1	PDCA	REC	0.583	0.004	1
DLST	14	rs2070599	74430930	11	0	0	1	0	0	0	1	PDCA	REC	0.592	0.00503641	1
IDH3A	15	rs11855354	76230686	11	0	0	0	1	1	0	2	PDCA	REC	1.592	0.00693893	1
IDH3A	15	rs8032618	76239058	11	0	0	0	1	1	0	2	PDCA	REC	1.576	0.0072072	1
IDH3A	15	rs12903696	76226073	11	0	0	0	1	1	0	2	PDCA	REC	1.564	0.00922754	1
ECSIT	19	rs7254233	11479132	2	0	0	0	1	0	0	1	PDCA	CDOM	1.587	0.00802262	1
NDUFB7	19	rs6511939	14545425	1	1	0	0	1	0	0	2	PDCA	CDOM	1.642	0.00843778	1
NDUFB7	19	rs6511939	14545425	1	1	0	0	1	0	0	2	PHAZ	CDOM	1.447	0.0102822	1
chr=chromosome, pos=position on NCBI Build 36, HR=hazard ratio, OR=Odds ratio, PDCA= Progression Dichotomous Categorical Association Test, PHAZ- Proportional Hazards Association test. Score= score as derived from Tagger (see methods). REC=recessive model, CDOM=codominant model, DOM=dominant model
